# Supplementary material for: Identification of Key Prognostic Genes of Triple Negative Breast Cancer by LASSO-Based Machine Learning and Bioinformatics Analysis
Source: Genes (Basel). 2022 May 18;13(5):902. doi: 10.3390/genes13050902 (PMC9140789; doi:10.3390/genes13050902)
Supplement: Supplementary file 1 [file genes-13-00902-s001.zip]

Archive with 1 entries (1 files):
- genes-1673609-supplementary.pdf
